# Supplementary material for: Nonclinical Human Cardiac New Approach Methodologies (NAMs) Predict Vanoxerine-Induced Proarrhythmic Potential
Source: J Cardiovasc Dev Dis. 2025 Jul 26;12(8):285. doi: 10.3390/jcdd12080285 (PMC12387051; doi:10.3390/jcdd12080285)
Supplement: Supplementary file 1 [file jcdd-12-00285-s001.zip]

Archive with 1 entries (1 files):
- jcdd-3676509-supplementary.pdf
